# Supplementary material for: Antibiotic use in companion animals in veterinary teaching hospitals in Thailand
Source: PLoS One. 2025 Aug 22;20(8):e0330750. doi: 10.1371/journal.pone.0330750 (PMC12373224; doi:10.1371/journal.pone.0330750)
Supplement: S1 Table — (XLSX) [file pone.0330750.s001.xlsx]

## Sheet: Total amount plus missing 2015
S1 Table. Estimated impact of missing data imputation on total antibiotic use in dogs and cats, 2015–2017
Antibiotic groups	Generic name	2015	2016	2017	Total	Total_D_2016	Total_D _2017	Estimated median_D_2015	Total_G_2016	Total_G_2017	Estimated median_G_2015	Total amonut_plus missing value
Critically importatnt antibiotics
Penicillin group	Penicillin	5408033	5.45253e+06	5142749	1.60033e+07	0	0	0	0	0	0	1.60033e+07
	Ampicillin	907000	1340000	1026000	3273000	2000	0	1000	0	0	0	3274000
	Amoxicillin	4324450	3900280	5797835	14022565	0	0	0	0	0	0	14022565
	Amoxicillin and Clavulanic acid	557081227	143069335	1.21582e+08	8.21732e+08	2083730	3.52427e+06	2.804e+06	1044900	1859775	1.45234e+06	8.25989e+08
Cephalosporins	Cefovecin	12000	27200	162400	201600	0	0	0	0	0	0	201600
	Ceftiofur	7000	185000	81000	273000	0	0	0	0	0	0	273000
	Ceftriaxone	1674800	2342000	1540000	5556800	4000	6000	5000	0	0	0	5561800
	Cefixime	118000	1250000	2100000	3468000	0	0	0	0	0	0	3468000
Carbapenems	Imipenem	228000	214000	232500	674500	0	0	0	0	0	0	674500
Fluoroquinolones	Enrofloxacin	14787535	17650245	16020375	48458155	239150	423370	331260	37460	321670	179565	48968980
	Moxifloxacin	95429.5	93549.2	76518	265497	1635	1853	1744	0	0	0	267241
	Norfloxacin	1163000	2322800	1236600	4722400	0	0	0	16200	11400	13800	4736200
	Marbofloxacin	2288370	1080840	2030230	5399440	79360	219520	149440	1800	16570	9185	5558065
	Levofloxacin	3425	3575	2450	9450	0	0	0	0	0	0	9450
	Ciprofloxacin	1284800	2132415	3.38565e+06	6.80286e+06	140	122.5	131.25	0	1854000	927000	7.72999e+06
Aminoglycosides	Amikacin	1287500	1386500	1759750	4433750	12000	5750	8875	0	0	0	4442625
	Gentamicin	1186670	487745	1566805	3241220	0	0	0	0	0	0	3241220
	Neomycin	649276	840963	834488	2.32473e+06	830.8	316	573.4	0	0	0	2.3253e+06
	Tobramycin	17978.8	20318.2	12565	50862	204.5	255	229.75	0	0	0	51091.8
	Streptomycin	4010000	4020000	3480000	11510000	0	0	0	0	0	0	11510000
	Terramycin	21087.5	42402.5	38570	102060	980	1505	1242.5	0	0	0	103302
Macrolides	Azithromycin	553500	889500	1577000	3020000	0	0	0	0	0	0	3020000
	Tylosin	0	20000	7500	27500	0	0	0	0	0	0	27500
Miscellaneous	Polymycin B	4423.5	5768.95	3596.75	13789.2	184.45	77.75	131.1	0	0	0	13920.3
Sub total		5.97114e+08	1.88777e+08	1.69696e+08	9.55587e+08	2.42421e+06	4.18304e+06	3.30363e+06	1100360	4063415	2.58189e+06	961472289
Highly important antibiotics
Cephalosporins	Cephalexin	67040250	86042000	65601250	218683500	2606500	2880750	2743625	2755750	5208000	3981875	225409000
	Cefazolin	3858000	3864000	3728000	11450000	67000	100000	83500	0	0	0	11533500
Lincosamides	Clindamycin	1258200	2449430	3642930	7350560	82680	67910	75295	2500	18500	10500	7436355
Sulfonamides	Sulfamethoxazole and Trimethoprim	3418080	5292960	3524160	12235200	515520	584640	550080	160800	262560	211680	12996960
	Sulfamethoxypyridazine and Trimethoprim	7000	17000	14000	38000	0	0	0	0	0	0	38000
Tetracyclines	Oxytetracycline	1410000	790000	1467500	3667500	0	0	0	0	0	0	3667500
	Doxycyclin	4.13999e+07	47285990	46451325	1.35137e+08	660225	943882	802054	591308	1335465	963386	1.36903e+08
	Minocycline	15000	25000	40000	80000	0	0	0	0	0	0	80000
Miscellaneous	Chloramphenicol	115500	68300	117550	301350	1400	850	1125	0	0	0	302475
	Fusidic acid	31250	38800	12600	82650	550	350	450	0	0	0	83100
	Mupirocin	24000	79900	71400	175300	43900	39000	41450	0	0	0	216750
Sub total		1.18577e+08	145953380	124670715	3.89201e+08	3977775	4.61738e+06	4.29758e+06	3.51036e+06	6824525	5.16744e+06	3.98666e+08
Important antibiotics
Nitroimidazoles	Metronidazole	10596600	17664900	18314600	46576100	625800	1065000	845400	136400	371200	253800	47675300
Miscellaneous	Furaltadone	0	100	3000	3100	0	0	0	100	3000	1550	4650
Sub total		10596600	17665000	18317600	46579200	625800	1065000	845400	136500	374200	255350	47679950
Total		7.26287e+08	3.52395e+08	3.12685e+08	1.39137e+09							1.40782e+09
											% change	1.18238
