# Supplementary material for: Antibiotic use in companion animals in veterinary teaching hospitals in Thailand
Source: PLoS One. 2025 Aug 22;20(8):e0330750. doi: 10.1371/journal.pone.0330750 (PMC12373224; doi:10.1371/journal.pone.0330750)
Supplement: S2 Table — (XLSX) [file pone.0330750.s002.xlsx]

## Sheet: Total amount
S2 Table. Total amount of antibiotics used, milligrams of active ingredient, in the WHO List of CIA for Human Medicine between 2015 and 2017
Antibiotic groups	Generic name	2015	2016	2017	Total
Critically importatnt antibiotics
Penicillin group	Penicillin	5408033	5.45253e+06	5142749	1.60033e+07
	Ampicillin	907000	1340000	1026000	3273000
	Amoxicillin	4324450	3900280	5797835	14022565
	Amoxicillin and Clavulanic acid	557081227	143069335	1.21582e+08	8.21732e+08
Cephalosporins	Cefovecin	12000	27200	162400	201600
	Ceftiofur	7000	185000	81000	273000
	Ceftriaxone	1674800	2342000	1540000	5556800
	Cefixime	118000	1250000	2100000	3468000
Carbapenems	Imipenem	228000	214000	232500	674500
Fluoroquinolones	Enrofloxacin	14787535	17650245	16020375	48458155
	Moxifloxacin	95429.5	93549.2	76518	265497
	Norfloxacin	1163000	2322800	1236600	4722400
	Marbofloxacin	2288370	1080840	2030230	5399440
	Levofloxacin	3425	3575	2450	9450
	Ciprofloxacin	1284800	2132415	3.38565e+06	6.80286e+06
Aminoglycosides	Amikacin	1287500	1386500	1759750	4433750
	Gentamicin	1186670	487745	1566805	3241220
	Neomycin	649276	840963	834488	2.32473e+06
	Tobramycin	17978.8	20318.2	12565	50862
	Streptomycin	4010000	4020000	3480000	11510000
	Terramycin	21087.5	42402.5	38570	102060
Macrolides	Azithromycin	553500	889500	1577000	3020000
	Tylosin	0	20000	7500	27500
Miscellaneous	Polymycin B	4423.5	5768.95	3596.75	13789.2
Sub total		5.97114e+08	1.88777e+08	1.69696e+08	9.55587e+08
Highly important antibiotics
Cephalosporins	Cephalexin	67040250	86042000	65601250	218683500
	Cefazolin	3858000	3864000	3728000	11450000
Lincosamides	Clindamycin	1258200	2449430	3642930	7350560
Sulfonamides	Sulfamethoxazole and Trimethoprim	3418080	5292960	3524160	12235200
	Sulfamethoxypyridazine and Trimethoprim	7000	17000	14000	38000
Tetracyclines	Oxytetracycline	1410000	790000	1467500	3667500
	Doxycyclin	4.13999e+07	47285990	46451325	1.35137e+08
	Minocycline	15000	25000	40000	80000
Miscellaneous	Chloramphenicol	115500	68300	117550	301350
	Fusidic acid	31250	38800	12600	82650
	Mupirocin	24000	79900	71400	175300
Sub total		1.18577e+08	145953380	124670715	3.89201e+08
Important antibiotics
Nitroimidazoles	Metronidazole	10596600	17664900	18314600	46576100
Miscellaneous	Furaltadone	0	100	3000	3100
Sub total		10596600	17665000	18317600	46579200
Total		7.26287e+08	3.52395e+08	3.12685e+08	1.39137e+09
