# Supplementary material for: Antibiotic use in companion animals in veterinary teaching hospitals in Thailand
Source: PLoS One. 2025 Aug 22;20(8):e0330750. doi: 10.1371/journal.pone.0330750 (PMC12373224; doi:10.1371/journal.pone.0330750)
Supplement: S3 Table — (XLSX) [file pone.0330750.s003.xlsx]

## Sheet: Sheet1
S3 Table. Antibiotic use in animals (mg/kg/day) between 2015 and 2017
Drug groups	2015						2016								2017
	A	B	C	E	F	H	A	B	C	D	E	F	G	H	A	B	C	D	E	F	G	H
Penicillin G	0.000790768	0	0.0113275	0.0594712	0	0.0313467	0.000312492	0	0.0210437	0	0.063175	0	0	0.0250199	0.000966389	0	0.0320714	0	0.0542912	0	0	0.0187024
Ampicillin	0	0	0.0145798	0	0	0	0	0	0.0222283	0.000551203	0	0	0	0	0	0	0.0186303	0	0	0	0	0
Amoxicillin	0.00249577	0	0.00759733	0	0.0108375	0.0187137	0.000319691	0	0.0122729	0	0	0.0048335	0	0.0174873	0.00223924	0	0.0107156	0	0	0.00680148	0	0.0344992
Amoxicillin and Clavulanic acid	2.2748	0.13986	0.0389552	0.0529657	0.00810555	0.346407	0.456763	0.116712	0.0443402	0.574279	0.0534467	0.0187097	0.141262	0.362159	0.392378	0.142212	0.033318	1.03011	0.0759254	0.0313435	0.174106	0.321995
Cefovecin	0	0	0	0.000337035	0	0	4.09205e-05	0	5.31617e-05	0	0.000401314	0	0	0	4.29934e-05	0.000441716	0.000174319	0	0.000631048	0	0	0.00157382
Cefazolin	0.00381961	0.00718601	0.0131813	0.0463423	0	0.00404268	0.00562657	0.00737942	0.0142706	0.0184653	0.0278691	0	0	0.00569354	0.00640423	0.00839261	0.0123476	0.029229	0.0248329	0	0	0.00631827
Cefotaxime	0	0	0	0	0	0	0	0	0	0	0	0	0	0	0	0	0	0	0	0	0	0
Ceftazidime	0	0	0	0	0	0	0	0	0	0	0	0	0	0	0	0	0	0	0	0	0	0
Ceftiofur	0	0	0.000112523	0	0	0	0	0	0.00307341	0	0	0	0	0	0	0	0.00147081	0	0	0	0	0
Ceftriaxone	0.000477451	0.0121509	0.0157533	0	0.00180625	0.00312982	0.00085251	0.0120754	0.0284748	0.00110241	0	0.00322233	0	0.00108448	0.000895696	0.0119263	0.015616	0.00175374	0	0.00453432	0	0.00186676
Cephalexin	0.133144	0.275464	0.0096971	0.0549858	0.0101602	0.341124	0.120119	0.320819	0.0101796	0.718355	0.0661472	0.0223146	0.372555	0.552639	0.0907609	0.241913	0.0052114	0.842016	0.0435744	0.0421692	0.487555	0.412267
Cefixime	0.000512175	0	0	0	0	0	0.00532819	0	0	0	0	0	0	0	0.00940481	0	0	0	0	0	0	0
Imipenem	0.000989626	0	0	0	0	0	0.000912186	0	0	0	0	0	0	0	0.000967352	0.00060736	0	0	0	0	0	0
Enrofloxacin	0.0311418	0.0398678	0.0542882	0.0108975	0.00271841	0.0356539	0.0335996	0.0501838	0.0612211	0.0659101	0.0101067	0.00408672	0.00506428	0.0551934	0.0327332	0.0398465	0.0532398	0.123747	0.00749135	0.00689557	0.0301136	0.0526283
Moxifloxacin	0.000307995	0.000229444	8.14749e-05	5.51052e-05	0	0.000144989	0.000234167	0.00032804	0.000115893	0.000450608	3.64527e-05	4.39043e-05	0	0.000265969	0.000183058	0.00033402	0.000101436	0.000541614	2.86601e-05	0.00018534	0	0.000248868
Norfloxacin	0.00342897	0	1.28598e-05	5.61724e-06	0	0.00485122	0.00792834	0	6.64522e-06	0	5.57381e-06	0	0.00219011	0.00604599	0.00286623	0	5.81062e-05	0	0	0	0.00106723	0.00835735
Marbofloxacin	0.00405399	0.00102346	0.000445271	0.000100268	0.000379313	0.0198326	0.00295885	0.00163987	0.000804736	0.0218717	2.48035e-05	0.00067669	0.000243345	0.00572065	0.00625285	0.00253619	0.000737222	0.0641636	4.09012e-06	0.000952207	0.00155123	0.00741822
Levofloxacin	0	0	3.89813e-05	2.80862e-05	0	0	0	0	4.27786e-05	0	2.78691e-05	0	0	0	0	0	2.63294e-05	0	2.92152e-05	0	0	0
Ciprofloxacin	0.00271279	0.0036293	0.00086	0	0	0.00660262	0.00639383	0.00372698	0.00417818	3.85842e-05	0	0	0	0.0038062	0	0.00552146	0.00049935	3.58056e-05	0	0	0.173565	0.0194434
Amikacin	0.00074873	0	0	0.00196604	0.000903126	0.0135626	0.00141304	0	0	0.00330722	0.00139345	0.000805583	0	0.0133934	0.00165928	0	0.00222438	0.00168067	0.00198663	0.00113358	0	0.0170593
Gentamicin	0.000440991	0.00145172	0.0106973	0.00112345	0	0.00442869	0.00137642	0.00134171	0.000277355	0	0.00133771	0	0	0.000869484	4.83676e-05	0.00147239	0.0254582	0	0.00163605	0	0	0.000832576
Neomycin	0.00232204	0.00183407	5.39148e-05	9.01568e-05	0	0.000803653	0.00338692	0	8.07726e-05	0.000279804	0.000111825	0	0	0.000572973	0.00355694	0	7.88428e-05	0.000115089	0.000109411	0	0	0.00050796
Tobramycin	5.20856e-06	0	0	2.10647e-05	8.73774e-05	0.000202721	6.39383e-06	0	0	5.63605e-05	1.25411e-05	0.000146012	0	0.000233943	0	0	0	7.45341e-05	3.94405e-05	0.00018534	0	0.000145643
Clindamycin	0.00258084	0.0103435	0.00146602	0	0	0.00374796	0.00579332	0.00559047	0.00394144	0.0227867	0	0	0.000337979	0.008376	0.00597393	0.0193251	0.00888298	0.0198494	0	0	0.00173191	0.0173523
Azithromycin	0.00178393	0.000272197	0	0	0	0.00176052	0.00326085	0.000167714	0	0	0	0	0	0.00162672	0.00624748	0.000331287	0.000962384	0	0	0	0	0.00172316
Tylosin	0	0	0	0	0	0	8.5251e-05	0	0	0	0	0	0	0	3.35886e-05	0	0	0	0	0	0	0
Metronidazole	0.023126	0.0454969	0.00918512	0.00548243	0.00874226	0.0417309	0.0501446	0.0588863	0.0113185	0.172471	0.00571316	0.0116648	0.0184402	0.0352457	0.0493618	0.0655213	0.0112435	0.311289	0.00433553	0.0246667	0.0347505	0.045951
Sulfamethoxazole + Trimethoprim	0.00554191	0.00229952	0.0029629	5.39255e-05	0.0018207	0.0245378	0.0107007	0.00393569	0.00291858	0.142078	0.00803966	0.00162405	0.0217388	0.0206919	0.0025796	0.00671409	0.00238816	0.170885	0.012649	0.0022853	0.02458	0.0192994
Sulfamethoxypyridazine+Trimethoprim	0	0	0.000112523	0	0	0	0	0	0.000282422	0	0	0	0	0	0	0	0.000254215	0	0	0	0	0
Sulfadimethoxine	0	0	0	0	0	0	0	0	0	0	0	0	0	0	0	0	0	0	0	0	0	0
Oxytetracycline	6.92738e-05	0	0.0208986	0.00132483	0.00909448	0.000228477	0.0001289	9.392e-05	0.0119817	0.000270089	0.000325998	0.0041407	0	0.000542784	0.000213713	9.27604e-05	0.0254456	0.000439897	0.000353504	0.00586628	0	0.000215683
Doxycycline	0.0877366	0.246945	0.00115015	0.000146048	9.07641e-05	0.186547	0.105868	0.223783	0.00136534	0.181959	7.42014e-05	0.000211063	0.0799399	0.204794	0.113245	0.294625	0.00129327	0.275888	0.000117007	0.000340074	0.125022	0.155153
Minocycline	6.5107e-05	0	0	0	0	0	0.000106564	0	0	0	0	0	0	0	0.000179139	0	0	0	0	0	0	0
Chloamphenicol	0.000390642	0	0	8.42587e-05	0.000270938	0.000273859	0.000204602	0	0	0.000385842	8.36072e-05	0.000241675	0	0.000195207	0.000456805	0	0	0.000248447	3.50582e-05	0.000340074	0	0.000172316
Fudisic acid	0	0	0	0	0	0.000407529	0	0	0	0.000151581	5.57381e-05	0	0	0.000491406	0	0	0	0.000102302	6.57341e-05	0	0	0.000143597
Mupirocin	0	0	0	0	0	0.000312982	0	0	0	0.0120989	0	0	0	0.000488017	0	0	0	0.0113993	0	0	0	0.000465254
Furazolidone	0	0	0	0	0	0	0	0	0	0	0	0	1.35192e-05	0	0	0	0	0	0	0	0.00028085	0
Streptomycin	0.011116	0.000434047	0	0.000115758	0.00803738	0.0620705	0.000255753	0	0.0853553	0.0141211	0	0.0640988	0	0	0.00036125	0.0156491	0.000447848	0	0.203153	0.0217898	0	0.0467443
